# Supplementary material for: Alprazolam Detection Using an Electrochemical Nanobiosensor Based on AuNUs/Fe-Ni@rGO Nanocomposite
Source: Biosensors (Basel). 2022 Oct 31;12(11):945. doi: 10.3390/bios12110945 (PMC9687846; doi:10.3390/bios12110945)
Supplement: Supplementary file 1 [file biosensors-12-00945-s001.zip]

Archive with 1 entries (1 files):
- biosensors-1818770-supplementary.pdf
